# Supplementary material for: Genotyping-by-sequencing of three mapping populations for identification of candidate genomic regions for resistance to sterility mosaic disease in pigeonpea
Source: Sci Rep. 2017 May 12;7:1813. doi: 10.1038/s41598-017-01535-4 (PMC5431754; doi:10.1038/s41598-017-01535-4)
Supplement: Supplementary file 1 — Supplementary tables 1-6 [file 41598_2017_1535_MOESM1_ESM.xls]

## Sheet: Manuscript information
Genotyping-by-sequencing of three mapping populations for identification of candidate genomic regions for resistance to sterility mosaic disease in pigeonpea
Rachit K Saxena1, Sandip M Kale1, Vinay Kumar1, Swathi Parupali1, Shourabh Joshi2, Vikas Singh1, Vanika Garg1, Roma Rani Das1, Mamta Sharma1, KN Yamini2, Anuradha Ghanta2, Abhishek Rathore1, CV Sameerkumar1, KB Saxena1, Rajeev K Varshney1,3
*To whom correspondence should be addressed.
Rajeev K Varshney
International Crops Research Institute for the Semi-Arid Tropics (ICRISAT), Patancheru, 502324, India
Tel: 91-40-30713305; Fax: 91-40-30713074
Email: r.k.varshney@cgiar.org;

## Sheet: Supplementary Table 1
Supplementary Table 1: Summary statistic of percent disease incidence (PDI) for Patancheru SMD isolate in various populations at different locations and years.
Mapping population	Location	Year	Min	Max	Average	Standard deviation
ICPL 20096 × ICPL 332 (PRIL_B)	Patancheru	2013-2014	0	100	43.0737	37.8644
	Patancheru	2012-2013	0	100	35.8261	37.1723
	Rajendranagar, Hyderabad	2012-2013	0	100	30.9566	29.4417
	Rajendranagar, Hyderabad	2013-2014	0	100	33.7453	26.8256
ICPL 20097 × ICP 8863 (PRIL_C)	Patancheru	2012-2013	0	85.7143	30.6173	27.1703
	Patancheru	2013-2014	0	100	38.5989	31.3207
	Rajendranagar, Hyderabad	2012-2013	0	75	25.8391	21.0948
	Rajendranagar, Hyderabad	2013-2014	0	100	30.5969	29.2009
ICP 8863 × ICPL 87119 (F2)	Patancheru	2015-2016	5.07816	98.1726	67.9352	25.9242

## Sheet: Supplementary Table 2
Supplementary Table 2: Number of reads generated per sample in PRIL_B population
Sample name	Number of reads (in million)	Data generated (in Mb)
1	3.10796	313.904
2	1.8312	185
3	2.82754	285.582
4	4.6046	465.065
5	1.18159	119.34
6	1.84365	186.209
8	1.78751	180.538
10	2.11348	213.461
11	0.827308	83.6
12	2.70878	273.587
13	2.88628	291.515
14	3.01563	304.579
15	1.32392	133.716
16	1.04703	105.75
17	2.05767	207.824
18	4.31284	435.597
19	1.42091	143.512
20	3.28293	331.576
21	5.46263	551.726
22	1.62392	164.016
23	1.34256	135.6
24	3.0974	312.838
25	0.941359	95.0773
26	4.3953	443.925
27	1.1691	118.079
28	1.12445	113.6
29	3.24015	327.255
30	1.0315	104.181
31	1.98678	200.665
32	2.12709	214.836
34	1.82264	184.087
35	0.855899	86.4
36	1.25552	126.8
38	1.4491	146.359
40	1.90917	192.8
41	4.18642	422.828
42	2.80015	282.815
43	2.02482	204.507
45	2.77782	280.56
46	1.75283	177.036
47	2.59931	262.53
48	2.33778	236.116
49	0.956071	96.5632
50	1.31738	133.055
51	1.11771	112.889
52	2.47676	250.153
53	0.841123	85
55	1.01407	102.421
56	0.933362	94.2696
57	0.907356	91.6
58	1.80934	182.743
59	2.0994	212.04
60	2.0548	207.534
61	1.10153	111.3
62	2.91468	294.382
63	1.23664	124.901
64	1.56982	158.552
65	0.996501	100.647
66	1.29449	130.744
67	3.08568	311.653
68	3.41634	345.05
69	3.06824	309.892
70	3.89759	393.657
71	2.12566	214.692
72	2.54384	256.928
74	1.15336	116.49
75	1.57793	159.371
76	2.0544	207.495
77	2.21879	224.098
79	1.39994	141.394
81	1.06284	107.347
82	1.8148	183.295
83	1.66122	167.783
84	1.99711	201.708
85	0.943645	95.3
86	3.64264	367.9
87	1.55455	157.01
88	1.35445	136.799
92	1.16774	117.941
93	1.26114	127.375
94	2.58461	261.045
95	0.97569	98.5
96	1.26058	127.3
97	0.837138	84.6
98	1.9272	194.647
100	2.94167	297.109
101	2.65347	268
102	1.5363	155.166
103	3.05328	308.381
104	2.98431	301.415
105	2.30281	232.583
107	1.82669	184.496
108	2.10191	212.293
113	0.987812	99.769
114	1.013	102.313
116	2.30637	232.944
117	2.34334	236.677
118	2.9077	293.677
119	2.22915	225.145
120	1.10398	111.5
121	1.09548	110.643
122	3.99097	403.088
123	2.24834	227.082
124	1.98352	200.336
125	3.00839	303.847
127	1.12966	114.096
128	1.39366	140.76
130	0.804701	81.3
131	2.59935	262.535
132	1.20667	121.9
133	1.22155	123.376
136	1.48245	149.728
137	1.14239	115.381
138	2.48513	250.999
140	1.02585	103.611
141	1.51614	153.13
142	2.75219	277.971
144	1.2396	125.199
146	3.96747	400.715
147	1.19141	120.333
148	1.42772	144.2
149	2.18989	221.179
150	1.90684	192.59
151	1.83978	185.818
152	2.53138	255.67
153	2.44085	246.526
154	1.56127	157.688
155	1.58835	160.424
156	1.55193	156.745
157	1.66818	168.487
158	1.26233	127.496
160	2.77407	280.181
161	2.13795	215.932
162	2.13025	215.156
163	2.04733	206.78
164	1.62121	163.742
166	2.3325	235.582
169	1.51164	152.676
170	1.90075	191.976
171	3.2612	329.382
172	2.19118	221.309
173	1.78164	179.945
174	1.70112	171.813
175	0.951984	96.1504
176	2.57636	260.212
177	2.96414	299.378
178	2.18594	220.78
179	1.9513	197.081
180	0.944888	95.4
181	1.70094	171.795
182	2.34184	236.526
183	1.43099	144.53
184	2.91817	294.735
185	2.55535	258.09
186	3.36449	339.814
187	3.34982	338.332
188	1.67777	169.455
189	1.81007	182.817
190	1.81847	183.666
191	1.25074	126.325
193	1.08374	109.5
194	2.29635	231.931
195	2.91915	294.834
196	1.15464	116.618
198	1.00161	101.2
200	1.36511	137.876
202	1.14591	115.737
203	1.64108	165.749
205	1.4495	146.4
206	1.86488	188.353
ICPL20096	1.2089	122.098
ICPL332B	1.521	153.62
Total	340.304	34370.9

## Sheet: Supplementary Table 3
Supplementary Table 3: Number of reads generated per sample in PRIL_C population
Sample name	Number of reads (in million)	Data generated (in Mb)
1	0.833997	84.2337
2	2.73154	275.886
3	3.20711	323.918
4	1.03998	105.038
7	1.19428	120.622
8	5.43088	548.519
9	4.55391	459.944
10	3.33155	336.486
11	1.90063	191.963
13	4.46598	451.064
14	0.876882	88.5651
15	5.02808	507.836
18	0.911954	92.1074
19	1.22446	123.67
20	1.79575	181.371
21	1.07038	108.108
22	0.898181	90.7163
23	4.8662	491.487
24	3.13982	317.122
25	0.960296	96.9899
26	0.848837	85.7325
27	0.915882	92.5041
28	3.55796	359.353
29	1.18217	119.399
30	1.41075	142.486
31	1.62191	163.813
32	1.45372	146.826
33	0.90571	91.4767
34	1.51723	153.24
35	1.38204	139.586
36	3.67196	370.868
37	4.90143	495.045
38	2.96404	299.368
39	0.954133	96.3674
40	0.870267	87.897
41	0.817478	82.5653
43	4.87507	492.383
44	1.0734	108.413
45	1.45143	146.594
46	1.51406	152.92
47	3.96931	400.901
48	2.55793	258.351
49	4.30881	435.19
50	1.10135	111.236
51	1.13882	115.021
52	2.03662	205.699
53	2.16314	218.477
54	0.892146	90.1067
55	1.5367	155.207
56	3.90633	394.539
57	2.56173	258.735
58	1.56524	158.089
59	0.865886	87.4545
60	4.58293	462.876
61	0.799331	80.7324
62	1.07992	109.072
63	3.11086	314.197
64	3.06503	309.568
65	2.53381	255.915
66	1.15453	116.608
67	1.86675	188.542
68	4.79855	484.653
69	1.49813	151.312
70	2.13336	215.47
71	1.76747	178.514
72	5.33997	539.337
73	0.925451	93.4706
74	3.30606	333.912
75	0.915289	92.4442
76	0.860672	86.9279
77	2.15697	217.854
78	1.50235	151.737
79	1.06103	107.164
80	3.32502	335.827
81	1.26641	127.908
82	0.950447	95.9951
83	2.03728	205.766
84	3.32482	335.807
85	2.78802	281.59
86	1.06568	107.633
87	2.90841	293.749
88	3.08754	311.841
89	2.92247	295.169
90	3.47932	351.411
91	0.933436	94.277
92	2.71642	274.358
93	3.30436	333.74
94	4.12212	416.335
95	1.01209	102.221
96	3.37011	340.381
97	5.22258	527.48
98	1.34054	135.395
99	3.02895	305.924
100	2.91404	294.318
101	1.45999	147.459
102	1.05728	106.786
103	4.98149	503.13
104	4.27814	432.092
105	4.29103	433.394
106	3.44125	347.566
107	1.99818	201.816
108	1.20616	121.822
109	1.07516	108.591
110	0.913688	92.2825
111	2.2537	227.623
112	3.05487	308.542
113	3.19232	322.424
114	2.17728	219.905
116	0.884168	89.301
117	4.11418	415.533
118	2.97302	300.275
119	0.871054	87.9765
120	1.48498	149.983
122	1.12587	113.712
123	1.04843	105.891
124	2.82394	285.218
125	1.60684	162.291
126	2.79126	281.917
127	1.35068	136.419
128	3.04118	307.159
130	1.19433	120.627
131	1.95588	197.543
132	2.4391	246.349
133	3.55599	359.155
134	1.36111	137.472
135	2.29147	231.439
136	3.68413	372.097
137	1.50575	152.08
138	3.29299	332.592
139	1.4723	148.703
140	3.29399	332.693
141	1.82585	184.411
142	2.68368	271.052
143	2.692	271.893
144	0.828169	83.6451
145	0.973512	98.3247
146	1.46906	148.375
147	2.2299	225.22
148	1.8197	183.789
149	2.41523	243.938
150	4.81143	485.955
151	0.980097	98.9898
152	2.60972	263.582
153	1.08709	109.796
154	1.38577	139.963
155	1.27997	129.277
156	2.2476	227.008
157	0.903896	91.2935
158	2.86592	289.458
159	1.28449	129.734
160	1.4703	148.501
161	1.36625	137.992
162	1.43687	145.124
163	2.6627	268.933
164	3.50748	354.256
165	0.83415	84.2492
166	2.3171	234.027
167	2.41121	243.532
168	2.32626	234.952
169	0.820203	82.8405
170	1.39193	140.585
171	3.5171	355.227
172	1.4258	144.006
173	2.84623	287.47
174	1.64498	166.143
175	2.40238	242.64
176	1.82154	183.975
177	1.37729	139.106
178	1.33445	134.78
179	0.832801	84.1129
180	1.87825	189.704
181	3.74005	377.746
182	2.15028	217.179
183	1.50255	151.757
184	3.26869	330.137
185	2.69653	272.35
186	2.78739	281.526
187	3.667	370.366
188	1.43278	144.711
189	4.59353	463.946
190	2.58743	261.33
191	3.48963	352.452
192	3.0638	309.444
193	1.32331	133.654
ICP8863	3.87976	391.855
ICPL20097	1.76448	178.212
Total	419.043	42323.3

## Sheet: Supplementary Table 4
Supplementary Table 4: Number of reads generated per sample in F2 population
Sample name	Number of reads (in million)	Data generated (in Mb)
1	6.44608	651.054
3	2.71095	273.805
4	6.47684	654.161
7	1.16589	117.754
8	1.66009	167.669
9	1.74562	176.308
11	1.06787	107.855
12	1.31421	132.736
13	3.33333	336.667
14	1.09779	110.877
15	0.886383	89.5247
16	1.19529	120.724
18	1.00004	101.004
19	1.73492	175.227
20	1.94333	196.276
22	1.51955	153.474
24	1.75646	177.403
25	1.38213	139.595
26	2.20953	223.163
27	1.13065	114.196
28	1.3379	135.128
29	0.836253	84.4616
30	1.08089	109.17
31	0.840906	84.9315
32	1.58052	159.633
33	1.13672	114.809
35	1.82644	184.471
36	1.39604	141
37	1.14013	115.154
38	1.47354	148.827
41	2.20015	222.215
45	0.941769	95.1187
47	1.69364	171.058
53	1.66972	168.642
54	1.01865	102.883
55	1.00752	101.76
56	2.10202	212.304
57	1.49527	151.022
58	2.13953	216.092
60	0.969473	97.9168
61	1.03241	104.273
62	2.03734	205.772
63	1.18704	119.891
64	3.28588	331.874
65	1.14379	115.523
66	1.23307	124.54
68	1.01359	102.373
69	1.41638	143.054
70	0.970935	98.0644
71	1.59441	161.035
72	4.24237	428.479
73	2.50818	253.326
74	0.97009	97.9791
75	1.30681	131.988
76	1.0565	106.707
77	1.1012	111.221
78	1.53981	155.521
80	1.80097	181.898
81	0.88402	89.286
82	1.09571	110.667
83	0.930929	94.0238
84	0.912605	92.1731
87	1.72769	174.497
88	2.19116	221.307
92	1.07028	108.099
93	2.35636	237.992
94	1.19952	121.151
101	1.20938	122.148
102	2.58139	260.72
103	2.17572	219.748
105	1.11593	112.709
106	2.60108	262.709
108	1.74532	176.277
109	1.46497	147.962
110	1.65533	167.188
112	0.877758	88.6536
117	2.40922	243.331
118	1.57394	158.968
120	1.576	159.176
122	1.34779	136.127
123	6.32408	638.732
124	1.34532	135.877
125	7.64669	772.316
126	1.53193	154.725
127	0.846296	85.4759
128	1.26889	128.158
130	1.35355	136.708
131	1.63978	165.618
132	1.68274	169.956
136	1.04056	105.096
137	1.02882	103.911
141	1.15691	116.848
142	0.888271	89.7154
145	0.913974	92.3114
146	0.980896	99.0705
147	1.21946	123.165
148	1.21074	122.284
149	2.35791	238.148
150	1.70713	172.42
151	1.06822	107.891
152	5.8798	593.86
153	1.33105	134.436
154	4.05245	409.297
155	2.09396	211.49
157	2.74248	276.991
158	2.05798	207.856
159	7.20902	728.111
162	2.14269	216.412
163	0.942784	95.2212
165	1.34019	135.36
166	0.916936	92.6105
167	1.85734	187.591
168	0.874337	88.308
171	1.59273	160.866
172	1.45641	147.098
173	1.24507	125.752
174	5.18633	523.82
175	6.33397	639.731
177	3.70499	374.204
178	1.33038	134.369
179	3.84993	388.843
181	3.22979	326.209
182	0.959129	96.872
184	0.87835	88.7134
187	1.0317	104.202
218	3.19347	322.54
220	8.18581	826.767
221	1.58878	160.467
222	5.33195	538.526
223	2.62214	264.836
224	4.22353	426.576
225	3.41767	345.185
226	2.11085	213.196
227	3.82317	386.14
229	5.46549	552.015
231	2.80727	283.534
232	4.17971	422.151
ICP8863	2.55677	258.233
Total	284.765	28761.3

## Sheet: Supplementary Table 5
Supplementary Table 5: QTLs detected in PRIL_B, PRIL_C and F2 and their position in the pigeonpea genome
Population	QTL	Marker interval	Pseudomolecule	Start position	End position	QTL size (Mb)	Number of genes
PRIL_B	qSMD11.1	S11_30004779 - S11_36027138	CcLG11	30004779	36027138	6.02236	546
PRIL_C	qSMD2.1	S2_16997696 - S2_336378	CcLG02	336378	16997696	16.6613	1556
	qSMD2.2	S2_959921 - S2_17370903	CcLG02	959921	17370903	16.411	1534
	qSMD2.3	S2_33097589 - S2_36345936	CcLG02	33097589	36345936	3.24835	350
	qSMD10.1	S10_13987842 - S10_15260172	CcLG10	13987842	15260172	1.27233	125
F2	qSMD3.1	S3_18837756 - S3_5324938	CcLG03	5324938	18837756	13.5128	1289
	qSMD7.1	S7_14725598 - S7_7547477	CcLG07	7547477	14725598	7.17812	665
	qSMD11.3	S11_16365686 - S11_5757417	CcLG11	5757417	16365686	10.6083	922
	qSMD11.4	S11_11799692 - S11_5757598	CcLG11	5757598	11799692	6.04209	542
	qSMD11.2	S11_22689650 - S11_24071417	CcLG11	22689650	24071417	1.38177	128

## Sheet: Supplementary Table 6
Supplementary Table 6: QTLs identified in Gnanesh et al., 2011 and their position in present genetic map.
Population used in Gnanesh et al., 2011	QTL in Gnanesh et al., 2011	Flanking markers in Gnanesh et al., 2011	Linkage group in Gnanesh et al., 2011	Positions of QTLs identified in Gnanesh et al., 2011 in present genetic map	Start position in genome	End position in genome	% PV* explained in Gananesh et al., 2011
ICP 8863 × ICPL 20097	qSMD1	CcM1982-CcM1447	LG 9	CcLG03	22519037	28705487	9.2
	qSMD2	CcM0588-CcM2781	LG 9	CcLG03	26569032	26626897	8.3
TTB 7 × ICP 7035	qSMD3	CcM2149-CcM0468	LG 2	CcLG11, Scaffold000295	-	-	12.32
	qSMD4	CcM1825-CcM1895	LG 7	Scaffold000382	217057	657674	24.72

## Sheet: Histogram_HID
0	0			0	0
0	0.0410959			0	0.0410959
83	0.0410959			0.410891	0.0410959
83	0			0.410891	0
83	0.547945			0.821782	0
166	0.547945			0.821782	0.0410959
166	0			1.23267	0.0410959
166	0.19863			1.23267	0
249	0.19863			1.64356	0
249	0			1.64356	0.0410959
249	0.0753425			2.05446	0.0410959
332	0.0753425			2.05446	0
332	0			2.46535	0
332	0.0410959			2.46535	0.0410959
415	0.0410959			2.87624	0.0410959
415	0			2.87624	0
415	0.0205479			3.28713	0
498	0.0205479			3.28713	0.0410959
498	0			3.69802	0.0410959
498	0.0205479			3.69802	0
581	0.0205479			4.10891	0
581	0			4.10891	0.0410959
581	0.0342466			4.5198	0.0410959
664	0.0342466			4.5198	0
664	0			4.93069	0
664	0.00684932			4.93069	0.0410959
747	0.00684932			5.34158	0.0410959
747	0			5.34158	0
747	0.0136986			5.75248	0
830	0.0136986			5.75248	0.0410959
830	0			6.16337	0.0410959
				6.16337	0
				6.57426	0
				6.57426	0.0410959
				6.98515	0.0410959
				6.98515	0
				7.39604	0
				7.39604	0.0410959
				7.80693	0.0410959
				7.80693	0
				8.21782	0
				8.21782	0.0410959
				8.62871	0.0410959
				8.62871	0
				9.0396	0
				9.0396	0.0410959
				9.4505	0.0410959
				9.4505	0
				9.86139	0
				9.86139	0.0410959
				10.2723	0.0410959
				10.2723	0
				10.6832	0
				10.6832	0.0410959
				11.0941	0.0410959
				11.0941	0
				11.505	0
				11.505	0.0410959
				11.9158	0.0410959
				11.9158	0
				12.3267	0
				12.3267	0.0410959
				12.7376	0.0410959
				12.7376	0
				13.1485	0
				13.1485	0.0410959
				13.5594	0.0410959
				13.5594	0
				13.9703	0
				13.9703	0.0410959
				14.3812	0.0410959
				14.3812	0
				14.7921	0
				14.7921	0.0410959
				15.203	0.0410959
				15.203	0
				15.6139	0
				15.6139	0.0410959
				16.0248	0.0410959
				16.0248	0
				16.4356	0
				16.4356	0.0410959
				16.8465	0.0410959
				16.8465	0
				17.2574	0
				17.2574	0.0410959
				17.6683	0.0410959
				17.6683	0
				18.0792	0
				18.0792	0.0410959
				18.4901	0.0410959
				18.4901	0
				18.901	0
				18.901	0.0410959
				19.3119	0.0410959
				19.3119	0
				19.7228	0
				19.7228	0.0410959
				20.1337	0.0410959
				20.1337	0
				20.5446	0
				20.5446	0.0410959
				20.9554	0.0410959
				20.9554	0
				21.3663	0
				21.3663	0.0410959
				21.7772	0.0410959
				21.7772	0
				22.1881	0
				22.1881	0.0410959
				22.599	0.0410959
				22.599	0
				23.0099	0
				23.0099	0.0410959
				23.4208	0.0410959
				23.4208	0
				23.8317	0
				23.8317	0.0410959
				24.2426	0.0410959
				24.2426	0
				24.6535	0
				24.6535	0.0410959
				25.0644	0.0410959
				25.0644	0
				25.4752	0
				25.4752	0.0410959
				25.8861	0.0410959
				25.8861	0
				26.297	0
				26.297	0.0410959
				26.7079	0.0410959
				26.7079	0
				27.1188	0
				27.1188	0.0410959
				27.5297	0.0410959
				27.5297	0
				27.9406	0
				27.9406	0.0410959
				28.3515	0.0410959
				28.3515	0
				28.7624	0
				28.7624	0.0410959
				29.1733	0.0410959
				29.1733	0
				29.5842	0
				29.5842	0.0410959
				29.995	0.0410959
				29.995	0
				30.4059	0
				30.4059	0.0410959
				30.8168	0.0410959
				30.8168	0
				31.2277	0
				31.2277	0.0410959
				31.6386	0.0410959
				31.6386	0
				32.0495	0
				32.0495	0.0410959
				32.4604	0.0410959
				32.4604	0
				32.8713	0
				32.8713	0.0410959
				33.2822	0.0410959
				33.2822	0
				33.6931	0
				33.6931	0.0410959
				34.104	0.0410959
				34.104	0
				34.5149	0
				34.5149	0.0410959
				34.9257	0.0410959
				34.9257	0
				35.3366	0
				35.3366	0.0410959
				35.7475	0.0410959
				35.7475	0
				36.1584	0
				36.1584	0.0410959
				36.5693	0.0410959
				36.5693	0
				36.9802	0
				36.9802	0.0410959
				37.3911	0.0410959
				37.3911	0
				37.802	0
				37.802	0.0410959
				38.2129	0.0410959
				38.2129	0
				38.6238	0
				38.6238	0.0410959
				39.0347	0.0410959
				39.0347	0
				39.4455	0
				39.4455	0.0410959
				39.8564	0.0410959
				39.8564	0
				40.2673	0
				40.2673	0.0410959
				40.6782	0.0410959
				40.6782	0
				41.0891	0
				41.0891	0.0410959
				41.5	0.0410959
				41.5	0
				41.9109	0
				41.9109	0.0410959
				42.3218	0.0410959
				42.3218	0
				42.7327	0
				42.7327	0.0410959
				43.1436	0.0410959
				43.1436	0
				43.5545	0
				43.5545	0.0410959
				43.9653	0.0410959
				43.9653	0
				44.3762	0
				44.3762	0.0410959
				44.7871	0.0410959
				44.7871	0
				45.198	0
				45.198	0.0410959
				45.6089	0.0410959
				45.6089	0
				46.0198	0
				46.0198	0.0410959
				46.4307	0.0410959
				46.4307	0
				46.8416	0
				46.8416	0.0410959
				47.2525	0.0410959
				47.2525	0
				47.6634	0
				47.6634	0.0410959
				48.0743	0.0410959
				48.0743	0
				48.4851	0
				48.4851	0.0410959
				48.896	0.0410959
				48.896	0
				49.3069	0
				49.3069	0.0410959
				49.7178	0.0410959
				49.7178	0
				50.1287	0
				50.1287	0.0410959
				50.5396	0.0410959
				50.5396	0
				50.9505	0
				50.9505	0.0410959
				51.3614	0.0410959
				51.3614	0
				51.7723	0
				51.7723	0.0410959
				52.1832	0.0410959
				52.1832	0
				52.5941	0
				52.5941	0.0410959
				53.005	0.0410959
				53.005	0
				53.4158	0
				53.4158	0.0410959
				53.8267	0.0410959
				53.8267	0
				54.2376	0
				54.2376	0.0410959
				54.6485	0.0410959
				54.6485	0
				55.0594	0
				55.0594	0.0410959
				55.4703	0.0410959
				55.4703	0
				55.8812	0
				55.8812	0.0410959
				56.2921	0.0410959
				56.2921	0
				56.703	0
				56.703	0.0410959
				57.1139	0.0410959
				57.1139	0
				57.5248	0
				57.5248	0.0410959
				57.9356	0.0410959
				57.9356	0
				58.3465	0
				58.3465	0.0410959
				58.7574	0.0410959
				58.7574	0
				59.1683	0
				59.1683	0.0410959
				59.5792	0.0410959
				59.5792	0
				59.9901	0
				59.9901	0.0410959
				60.401	0.0410959
				60.401	0
				60.8119	0
				60.8119	0.0410959
				61.2228	0.0410959
				61.2228	0
				61.6337	0
				61.6337	0.0410959
				62.0446	0.0410959
				62.0446	0
				62.4554	0
				62.4554	0.0410959
				62.8663	0.0410959
				62.8663	0
				63.2772	0
				63.2772	0.0410959
				63.6881	0.0410959
				63.6881	0
				64.099	0
				64.099	0.0410959
				64.5099	0.0410959
				64.5099	0
				64.9208	0
				64.9208	0.0410959
				65.3317	0.0410959
				65.3317	0
				65.7426	0
				65.7426	0.0410959
				66.1535	0.0410959
				66.1535	0
				66.5644	0
				66.5644	0.0410959
				66.9752	0.0410959
				66.9752	0
				67.3861	0
				67.3861	0.0410959
				67.797	0.0410959
				67.797	0
				68.2079	0
				68.2079	0.0410959
				68.6188	0.0410959
				68.6188	0
				69.0297	0
				69.0297	0.0410959
				69.4406	0.0410959
				69.4406	0
				69.8515	0
				69.8515	0.0410959
				70.2624	0.0410959
				70.2624	0
				70.6733	0
				70.6733	0.0410959
				71.0842	0.0410959
				71.0842	0
				71.495	0
				71.495	0.0410959
				71.9059	0.0410959
				71.9059	0
				72.3168	0
				72.3168	0.0410959
				72.7277	0.0410959
				72.7277	0
				73.1386	0
				73.1386	0.0410959
				73.5495	0.0410959
				73.5495	0
				73.9604	0
				73.9604	0.0410959
				74.3713	0.0410959
				74.3713	0
				74.7822	0
				74.7822	0.0410959
				75.1931	0.0410959
				75.1931	0
				75.604	0
				75.604	0.0410959
				76.0149	0.0410959
				76.0149	0
				76.4257	0
				76.4257	0.0410959
				76.8366	0.0410959
				76.8366	0
				77.2475	0
				77.2475	0.0410959
				77.6584	0.0410959
				77.6584	0
				78.0693	0
				78.0693	0.0410959
				78.4802	0.0410959
				78.4802	0
				78.8911	0
				78.8911	0.0410959
				79.302	0.0410959
				79.302	0
				79.7129	0
				79.7129	0.0410959
				80.1238	0.0410959
				80.1238	0
				80.5347	0
				80.5347	0.0410959
				80.9455	0.0410959
				80.9455	0
				81.3564	0
				81.3564	0.0410959
				81.7673	0.0410959
				81.7673	0
				82.1782	0
				82.1782	0.0410959
				82.5891	0.0410959
				82.5891	0
				83	0
				83	0.547945
				83.4109	0.547945
				83.4109	0
				83.8218	0
				83.8218	0.547945
				84.2327	0.547945
				84.2327	0
				84.6436	0
				84.6436	0.547945
				85.0545	0.547945
				85.0545	0
				85.4653	0
				85.4653	0.547945
				85.8762	0.547945
				85.8762	0
				86.2871	0
				86.2871	0.547945
				86.698	0.547945
				86.698	0
				87.1089	0
				87.1089	0.547945
				87.5198	0.547945
				87.5198	0
				87.9307	0
				87.9307	0.547945
				88.3416	0.547945
				88.3416	0
				88.7525	0
				88.7525	0.547945
				89.1634	0.547945
				89.1634	0
				89.5743	0
				89.5743	0.547945
				89.9851	0.547945
				89.9851	0
				90.396	0
				90.396	0.547945
				90.8069	0.547945
				90.8069	0
				91.2178	0
				91.2178	0.547945
				91.6287	0.547945
				91.6287	0
				92.0396	0
				92.0396	0.547945
				92.4505	0.547945
				92.4505	0
				92.8614	0
				92.8614	0.547945
				93.2723	0.547945
				93.2723	0
				93.6832	0
				93.6832	0.547945
				94.0941	0.547945
				94.0941	0
				94.505	0
				94.505	0.547945
				94.9158	0.547945
				94.9158	0
				95.3267	0
				95.3267	0.547945
				95.7376	0.547945
				95.7376	0
				96.1485	0
				96.1485	0.547945
				96.5594	0.547945
				96.5594	0
				96.9703	0
				96.9703	0.547945
				97.3812	0.547945
				97.3812	0
				97.7921	0
				97.7921	0.547945
				98.203	0.547945
				98.203	0
				98.6139	0
				98.6139	0.547945
				99.0248	0.547945
				99.0248	0
				99.4356	0
				99.4356	0.547945
				99.8465	0.547945
				99.8465	0
				100.257	0
				100.257	0.547945
				100.668	0.547945
				100.668	0
				101.079	0
				101.079	0.547945
				101.49	0.547945
				101.49	0
				101.901	0
				101.901	0.547945
				102.312	0.547945
				102.312	0
				102.723	0
				102.723	0.547945
				103.134	0.547945
				103.134	0
				103.545	0
				103.545	0.547945
				103.955	0.547945
				103.955	0
				104.366	0
				104.366	0.547945
				104.777	0.547945
				104.777	0
				105.188	0
				105.188	0.547945
				105.599	0.547945
				105.599	0
				106.01	0
				106.01	0.547945
				106.421	0.547945
				106.421	0
				106.832	0
				106.832	0.547945
				107.243	0.547945
				107.243	0
				107.653	0
				107.653	0.547945
				108.064	0.547945
				108.064	0
				108.475	0
				108.475	0.547945
				108.886	0.547945
				108.886	0
				109.297	0
				109.297	0.547945
				109.708	0.547945
				109.708	0
				110.119	0
				110.119	0.547945
				110.53	0.547945
				110.53	0
				110.941	0
				110.941	0.547945
				111.351	0.547945
				111.351	0
				111.762	0
				111.762	0.547945
				112.173	0.547945
				112.173	0
				112.584	0
				112.584	0.547945
				112.995	0.547945
				112.995	0
				113.406	0
				113.406	0.547945
				113.817	0.547945
				113.817	0
				114.228	0
				114.228	0.547945
				114.639	0.547945
				114.639	0
				115.05	0
				115.05	0.547945
				115.46	0.547945
				115.46	0
				115.871	0
				115.871	0.547945
				116.282	0.547945
				116.282	0
				116.693	0
				116.693	0.547945
				117.104	0.547945
				117.104	0
				117.515	0
				117.515	0.547945
				117.926	0.547945
				117.926	0
				118.337	0
				118.337	0.547945
				118.748	0.547945
				118.748	0
				119.158	0
				119.158	0.547945
				119.569	0.547945
				119.569	0
				119.98	0
				119.98	0.547945
				120.391	0.547945
				120.391	0
				120.802	0
				120.802	0.547945
				121.213	0.547945
				121.213	0
				121.624	0
				121.624	0.547945
				122.035	0.547945
				122.035	0
				122.446	0
				122.446	0.547945
				122.856	0.547945
				122.856	0
				123.267	0
				123.267	0.547945
				123.678	0.547945
				123.678	0
				124.089	0
				124.089	0.547945
				124.5	0.547945
				124.5	0
				124.911	0
				124.911	0.547945
				125.322	0.547945
				125.322	0
				125.733	0
				125.733	0.547945
				126.144	0.547945
				126.144	0
				126.554	0
				126.554	0.547945
				126.965	0.547945
				126.965	0
				127.376	0
				127.376	0.547945
				127.787	0.547945
				127.787	0
				128.198	0
				128.198	0.547945
				128.609	0.547945
				128.609	0
				129.02	0
				129.02	0.547945
				129.431	0.547945
				129.431	0
				129.842	0
				129.842	0.547945
				130.252	0.547945
				130.252	0
				130.663	0
				130.663	0.547945
				131.074	0.547945
				131.074	0
				131.485	0
				131.485	0.547945
				131.896	0.547945
				131.896	0
				132.307	0
				132.307	0.547945
				132.718	0.547945
				132.718	0
				133.129	0
				133.129	0.547945
				133.54	0.547945
				133.54	0
				133.95	0
				133.95	0.547945
				134.361	0.547945
				134.361	0
				134.772	0
				134.772	0.547945
				135.183	0.547945
				135.183	0
				135.594	0
				135.594	0.547945
				136.005	0.547945
				136.005	0
				136.416	0
				136.416	0.547945
				136.827	0.547945
				136.827	0
				137.238	0
				137.238	0.547945
				137.649	0.547945
				137.649	0
				138.059	0
				138.059	0.547945
				138.47	0.547945
				138.47	0
				138.881	0
				138.881	0.547945
				139.292	0.547945
				139.292	0
				139.703	0
				139.703	0.547945
				140.114	0.547945
				140.114	0
				140.525	0
				140.525	0.547945
				140.936	0.547945
				140.936	0
				141.347	0
				141.347	0.547945
				141.757	0.547945
				141.757	0
				142.168	0
				142.168	0.547945
				142.579	0.547945
				142.579	0
				142.99	0
				142.99	0.547945
				143.401	0.547945
				143.401	0
				143.812	0
				143.812	0.547945
				144.223	0.547945
				144.223	0
				144.634	0
				144.634	0.547945
				145.045	0.547945
				145.045	0
				145.455	0
				145.455	0.547945
				145.866	0.547945
				145.866	0
				146.277	0
				146.277	0.547945
				146.688	0.547945
				146.688	0
				147.099	0
				147.099	0.547945
				147.51	0.547945
				147.51	0
				147.921	0
				147.921	0.547945
				148.332	0.547945
				148.332	0
				148.743	0
				148.743	0.547945
				149.153	0.547945
				149.153	0
				149.564	0
				149.564	0.547945
				149.975	0.547945
				149.975	0
				150.386	0
				150.386	0.547945
				150.797	0.547945
				150.797	0
				151.208	0
				151.208	0.547945
				151.619	0.547945
				151.619	0
				152.03	0
				152.03	0.547945
				152.441	0.547945
				152.441	0
				152.851	0
				152.851	0.547945
				153.262	0.547945
				153.262	0
				153.673	0
				153.673	0.547945
				154.084	0.547945
				154.084	0
				154.495	0
				154.495	0.547945
				154.906	0.547945
				154.906	0
				155.317	0
				155.317	0.547945
				155.728	0.547945
				155.728	0
				156.139	0
				156.139	0.547945
				156.55	0.547945
				156.55	0
				156.96	0
				156.96	0.547945
				157.371	0.547945
				157.371	0
				157.782	0
				157.782	0.547945
				158.193	0.547945
				158.193	0
				158.604	0
				158.604	0.547945
				159.015	0.547945
				159.015	0
				159.426	0
				159.426	0.547945
				159.837	0.547945
				159.837	0
				160.248	0
				160.248	0.547945
				160.658	0.547945
				160.658	0
				161.069	0
				161.069	0.547945
				161.48	0.547945
				161.48	0
				161.891	0
				161.891	0.547945
				162.302	0.547945
				162.302	0
				162.713	0
				162.713	0.547945
				163.124	0.547945
				163.124	0
				163.535	0
				163.535	0.547945
				163.946	0.547945
				163.946	0
				164.356	0
				164.356	0.547945
				164.767	0.547945
				164.767	0
				165.178	0
				165.178	0.547945
				165.589	0.547945
				165.589	0
				166	0
				166	0.19863
				166.411	0.19863
				166.411	0
				166.822	0
				166.822	0.19863
				167.233	0.19863
				167.233	0
				167.644	0
				167.644	0.19863
				168.054	0.19863
				168.054	0
				168.465	0
				168.465	0.19863
				168.876	0.19863
				168.876	0
				169.287	0
				169.287	0.19863
				169.698	0.19863
				169.698	0
				170.109	0
				170.109	0.19863
				170.52	0.19863
				170.52	0
				170.931	0
				170.931	0.19863
				171.342	0.19863
				171.342	0
				171.752	0
				171.752	0.19863
				172.163	0.19863
				172.163	0
				172.574	0
				172.574	0.19863
				172.985	0.19863
				172.985	0
				173.396	0
				173.396	0.19863
				173.807	0.19863
				173.807	0
				174.218	0
				174.218	0.19863
				174.629	0.19863
				174.629	0
				175.04	0
				175.04	0.19863
				175.45	0.19863
				175.45	0
				175.861	0
				175.861	0.19863
				176.272	0.19863
				176.272	0
				176.683	0
				176.683	0.19863
				177.094	0.19863
				177.094	0
				177.505	0
				177.505	0.19863
				177.916	0.19863
				177.916	0
				178.327	0
				178.327	0.19863
				178.738	0.19863
				178.738	0
				179.149	0
				179.149	0.19863
				179.559	0.19863
				179.559	0
				179.97	0
				179.97	0.19863
				180.381	0.19863
				180.381	0
				180.792	0
				180.792	0.19863
				181.203	0.19863
				181.203	0
				181.614	0
				181.614	0.19863
				182.025	0.19863
				182.025	0
				182.436	0
				182.436	0.19863
				182.847	0.19863
				182.847	0
				183.257	0
				183.257	0.19863
				183.668	0.19863
				183.668	0
				184.079	0
				184.079	0.19863
				184.49	0.19863
				184.49	0
				184.901	0
				184.901	0.19863
				185.312	0.19863
				185.312	0
				185.723	0
				185.723	0.19863
				186.134	0.19863
				186.134	0
				186.545	0
				186.545	0.19863
				186.955	0.19863
				186.955	0
				187.366	0
				187.366	0.19863
				187.777	0.19863
				187.777	0
				188.188	0
				188.188	0.19863
				188.599	0.19863
				188.599	0
				189.01	0
				189.01	0.19863
				189.421	0.19863
				189.421	0
				189.832	0
				189.832	0.19863
				190.243	0.19863
				190.243	0
				190.653	0
				190.653	0.19863
				191.064	0.19863
				191.064	0
				191.475	0
				191.475	0.19863
				191.886	0.19863
				191.886	0
				192.297	0
				192.297	0.19863
				192.708	0.19863
				192.708	0
				193.119	0
				193.119	0.19863
				193.53	0.19863
				193.53	0
				193.941	0
				193.941	0.19863
				194.351	0.19863
				194.351	0
				194.762	0
				194.762	0.19863
				195.173	0.19863
				195.173	0
				195.584	0
				195.584	0.19863
				195.995	0.19863
				195.995	0
				196.406	0
				196.406	0.19863
				196.817	0.19863
				196.817	0
				197.228	0
				197.228	0.19863
				197.639	0.19863
				197.639	0
				198.05	0
				198.05	0.19863
				198.46	0.19863
				198.46	0
				198.871	0
				198.871	0.19863
				199.282	0.19863
				199.282	0
				199.693	0
				199.693	0.19863
				200.104	0.19863
				200.104	0
				200.515	0
				200.515	0.19863
				200.926	0.19863
				200.926	0
				201.337	0
				201.337	0.19863
				201.748	0.19863
				201.748	0
				202.158	0
				202.158	0.19863
				202.569	0.19863
				202.569	0
				202.98	0
				202.98	0.19863
				203.391	0.19863
				203.391	0
				203.802	0
				203.802	0.19863
				204.213	0.19863
				204.213	0
				204.624	0
				204.624	0.19863
				205.035	0.19863
				205.035	0
				205.446	0
				205.446	0.19863
				205.856	0.19863
				205.856	0
				206.267	0
				206.267	0.19863
				206.678	0.19863
				206.678	0
				207.089	0
				207.089	0.19863
				207.5	0.19863
				207.5	0
				207.911	0
				207.911	0.19863
				208.322	0.19863
				208.322	0
				208.733	0
				208.733	0.19863
				209.144	0.19863
				209.144	0
				209.554	0
				209.554	0.19863
				209.965	0.19863
				209.965	0
				210.376	0
				210.376	0.19863
				210.787	0.19863
				210.787	0
				211.198	0
				211.198	0.19863
				211.609	0.19863
				211.609	0
				212.02	0
				212.02	0.19863
				212.431	0.19863
				212.431	0
				212.842	0
				212.842	0.19863
				213.252	0.19863
				213.252	0
				213.663	0
				213.663	0.19863
				214.074	0.19863
				214.074	0
				214.485	0
				214.485	0.19863
				214.896	0.19863
				214.896	0
				215.307	0
				215.307	0.19863
				215.718	0.19863
				215.718	0
				216.129	0
				216.129	0.19863
				216.54	0.19863
				216.54	0
				216.95	0
				216.95	0.19863
				217.361	0.19863
				217.361	0
				217.772	0
				217.772	0.19863
				218.183	0.19863
				218.183	0
				218.594	0
				218.594	0.19863
				219.005	0.19863
				219.005	0
				219.416	0
				219.416	0.19863
				219.827	0.19863
				219.827	0
				220.238	0
				220.238	0.19863
				220.649	0.19863
				220.649	0
				221.059	0
				221.059	0.19863
				221.47	0.19863
				221.47	0
				221.881	0
				221.881	0.19863
				222.292	0.19863
				222.292	0
				222.703	0
				222.703	0.19863
				223.114	0.19863
				223.114	0
				223.525	0
				223.525	0.19863
				223.936	0.19863
				223.936	0
				224.347	0
				224.347	0.19863
				224.757	0.19863
				224.757	0
				225.168	0
				225.168	0.19863
				225.579	0.19863
				225.579	0
				225.99	0
				225.99	0.19863
				226.401	0.19863
				226.401	0
				226.812	0
				226.812	0.19863
				227.223	0.19863
				227.223	0
				227.634	0
				227.634	0.19863
				228.045	0.19863
				228.045	0
				228.455	0
				228.455	0.19863
				228.866	0.19863
				228.866	0
				229.277	0
				229.277	0.19863
				229.688	0.19863
				229.688	0
				230.099	0
				230.099	0.19863
				230.51	0.19863
				230.51	0
				230.921	0
				230.921	0.19863
				231.332	0.19863
				231.332	0
				231.743	0
				231.743	0.19863
				232.153	0.19863
				232.153	0
				232.564	0
				232.564	0.19863
				232.975	0.19863
				232.975	0
				233.386	0
				233.386	0.19863
				233.797	0.19863
				233.797	0
				234.208	0
				234.208	0.19863
				234.619	0.19863
				234.619	0
				235.03	0
				235.03	0.19863
				235.441	0.19863
				235.441	0
				235.851	0
				235.851	0.19863
				236.262	0.19863
				236.262	0
				236.673	0
				236.673	0.19863
				237.084	0.19863
				237.084	0
				237.495	0
				237.495	0.19863
				237.906	0.19863
				237.906	0
				238.317	0
				238.317	0.19863
				238.728	0.19863
				238.728	0
				239.139	0
				239.139	0.19863
				239.55	0.19863
				239.55	0
				239.96	0
				239.96	0.19863
				240.371	0.19863
				240.371	0
				240.782	0
				240.782	0.19863
				241.193	0.19863
				241.193	0
				241.604	0
				241.604	0.19863
				242.015	0.19863
				242.015	0
				242.426	0
				242.426	0.19863
				242.837	0.19863
				242.837	0
				243.248	0
				243.248	0.19863
				243.658	0.19863
				243.658	0
				244.069	0
				244.069	0.19863
				244.48	0.19863
				244.48	0
				244.891	0
				244.891	0.19863
				245.302	0.19863
				245.302	0
				245.713	0
				245.713	0.19863
				246.124	0.19863
				246.124	0
				246.535	0
				246.535	0.19863
				246.946	0.19863
				246.946	0
				247.356	0
				247.356	0.19863
				247.767	0.19863
				247.767	0
				248.178	0
				248.178	0.19863
				248.589	0.19863
				248.589	0
				249	0
				249	0.0753425
				249.411	0.0753425
				249.411	0
				249.822	0
				249.822	0.0753425
				250.233	0.0753425
				250.233	0
				250.644	0
				250.644	0.0753425
				251.054	0.0753425
				251.054	0
				251.465	0
				251.465	0.0753425
				251.876	0.0753425
				251.876	0
				252.287	0
				252.287	0.0753425
				252.698	0.0753425
				252.698	0
				253.109	0
				253.109	0.0753425
				253.52	0.0753425
				253.52	0
				253.931	0
				253.931	0.0753425
				254.342	0.0753425
				254.342	0
				254.752	0
				254.752	0.0753425
				255.163	0.0753425
				255.163	0
				255.574	0
				255.574	0.0753425
				255.985	0.0753425
				255.985	0
				256.396	0
				256.396	0.0753425
				256.807	0.0753425
				256.807	0
				257.218	0
				257.218	0.0753425
				257.629	0.0753425
				257.629	0
				258.04	0
				258.04	0.0753425
				258.45	0.0753425
				258.45	0
				258.861	0
				258.861	0.0753425
				259.272	0.0753425
				259.272	0
				259.683	0
				259.683	0.0753425
				260.094	0.0753425
				260.094	0
				260.505	0
				260.505	0.0753425
				260.916	0.0753425
				260.916	0
				261.327	0
				261.327	0.0753425
				261.738	0.0753425
				261.738	0
				262.149	0
				262.149	0.0753425
				262.559	0.0753425
				262.559	0
				262.97	0
				262.97	0.0753425
				263.381	0.0753425
				263.381	0
				263.792	0
				263.792	0.0753425
				264.203	0.0753425
				264.203	0
				264.614	0
				264.614	0.0753425
				265.025	0.0753425
				265.025	0
				265.436	0
				265.436	0.0753425
				265.847	0.0753425
				265.847	0
				266.257	0
				266.257	0.0753425
				266.668	0.0753425
				266.668	0
				267.079	0
				267.079	0.0753425
				267.49	0.0753425
				267.49	0
				267.901	0
				267.901	0.0753425
				268.312	0.0753425
				268.312	0
				268.723	0
				268.723	0.0753425
				269.134	0.0753425
				269.134	0
				269.545	0
				269.545	0.0753425
				269.955	0.0753425
				269.955	0
				270.366	0
				270.366	0.0753425
				270.777	0.0753425
				270.777	0
				271.188	0
				271.188	0.0753425
				271.599	0.0753425
				271.599	0
				272.01	0
				272.01	0.0753425
				272.421	0.0753425
				272.421	0
				272.832	0
				272.832	0.0753425
				273.243	0.0753425
				273.243	0
				273.653	0
				273.653	0.0753425
				274.064	0.0753425
				274.064	0
				274.475	0
				274.475	0.0753425
				274.886	0.0753425
				274.886	0
				275.297	0
				275.297	0.0753425
				275.708	0.0753425
				275.708	0
				276.119	0
				276.119	0.0753425
				276.53	0.0753425
				276.53	0
				276.941	0
				276.941	0.0753425
				277.351	0.0753425
				277.351	0
				277.762	0
				277.762	0.0753425
				278.173	0.0753425
				278.173	0
				278.584	0
				278.584	0.0753425
				278.995	0.0753425
				278.995	0
				279.406	0
				279.406	0.0753425
				279.817	0.0753425
				279.817	0
				280.228	0
				280.228	0.0753425
				280.639	0.0753425
				280.639	0
				281.05	0
				281.05	0.0753425
				281.46	0.0753425
				281.46	0
				281.871	0
				281.871	0.0753425
				282.282	0.0753425
				282.282	0
				282.693	0
				282.693	0.0753425
				283.104	0.0753425
				283.104	0
				283.515	0
				283.515	0.0753425
				283.926	0.0753425
				283.926	0
				284.337	0
				284.337	0.0753425
				284.748	0.0753425
				284.748	0
				285.158	0
				285.158	0.0753425
				285.569	0.0753425
				285.569	0
				285.98	0
				285.98	0.0753425
				286.391	0.0753425
				286.391	0
				286.802	0
				286.802	0.0753425
				287.213	0.0753425
				287.213	0
				287.624	0
				287.624	0.0753425
				288.035	0.0753425
				288.035	0
				288.446	0
				288.446	0.0753425
				288.856	0.0753425
				288.856	0
				289.267	0
				289.267	0.0753425
				289.678	0.0753425
				289.678	0
				290.089	0
				290.089	0.0753425
				290.5	0.0753425
				290.5	0
				290.911	0
				290.911	0.0753425
				291.322	0.0753425
				291.322	0
				291.733	0
				291.733	0.0753425
				292.144	0.0753425
				292.144	0
				292.554	0
				292.554	0.0753425
				292.965	0.0753425
				292.965	0
				293.376	0
				293.376	0.0753425
				293.787	0.0753425
				293.787	0
				294.198	0
				294.198	0.0753425
				294.609	0.0753425
				294.609	0
				295.02	0
				295.02	0.0753425
				295.431	0.0753425
				295.431	0
				295.842	0
				295.842	0.0753425
				296.252	0.0753425
				296.252	0
				296.663	0
				296.663	0.0753425
				297.074	0.0753425
				297.074	0
				297.485	0
				297.485	0.0753425
				297.896	0.0753425
				297.896	0
				298.307	0
				298.307	0.0753425
				298.718	0.0753425
				298.718	0
				299.129	0
				299.129	0.0753425
				299.54	0.0753425
				299.54	0
				299.95	0
				299.95	0.0753425
				300.361	0.0753425
				300.361	0
				300.772	0
				300.772	0.0753425
				301.183	0.0753425
				301.183	0
				301.594	0
				301.594	0.0753425
				302.005	0.0753425
				302.005	0
				302.416	0
				302.416	0.0753425
				302.827	0.0753425
				302.827	0
				303.238	0
				303.238	0.0753425
				303.649	0.0753425
				303.649	0
				304.059	0
				304.059	0.0753425
				304.47	0.0753425
				304.47	0
				304.881	0
				304.881	0.0753425
				305.292	0.0753425
				305.292	0
				305.703	0
				305.703	0.0753425
				306.114	0.0753425
				306.114	0
				306.525	0
				306.525	0.0753425
				306.936	0.0753425
				306.936	0
				307.347	0
				307.347	0.0753425
				307.757	0.0753425
				307.757	0
				308.168	0
				308.168	0.0753425
				308.579	0.0753425
				308.579	0
				308.99	0
				308.99	0.0753425
				309.401	0.0753425
				309.401	0
				309.812	0
				309.812	0.0753425
				310.223	0.0753425
				310.223	0
				310.634	0
				310.634	0.0753425
				311.045	0.0753425
				311.045	0
				311.455	0
				311.455	0.0753425
				311.866	0.0753425
				311.866	0
				312.277	0
				312.277	0.0753425
				312.688	0.0753425
				312.688	0
				313.099	0
				313.099	0.0753425
				313.51	0.0753425
				313.51	0
				313.921	0
				313.921	0.0753425
				314.332	0.0753425
				314.332	0
				314.743	0
				314.743	0.0753425
				315.153	0.0753425
				315.153	0
				315.564	0
				315.564	0.0753425
				315.975	0.0753425
				315.975	0
				316.386	0
				316.386	0.0753425
				316.797	0.0753425
				316.797	0
				317.208	0
				317.208	0.0753425
				317.619	0.0753425
				317.619	0
				318.03	0
				318.03	0.0753425
				318.441	0.0753425
				318.441	0
				318.851	0
				318.851	0.0753425
				319.262	0.0753425
				319.262	0
				319.673	0
				319.673	0.0753425
				320.084	0.0753425
				320.084	0
				320.495	0
				320.495	0.0753425
				320.906	0.0753425
				320.906	0
				321.317	0
				321.317	0.0753425
				321.728	0.0753425
				321.728	0
				322.139	0
				322.139	0.0753425
				322.55	0.0753425
				322.55	0
				322.96	0
				322.96	0.0753425
				323.371	0.0753425
				323.371	0
				323.782	0
				323.782	0.0753425
				324.193	0.0753425
				324.193	0
				324.604	0
				324.604	0.0753425
				325.015	0.0753425
				325.015	0
				325.426	0
				325.426	0.0753425
				325.837	0.0753425
				325.837	0
				326.248	0
				326.248	0.0753425
				326.658	0.0753425
				326.658	0
				327.069	0
				327.069	0.0753425
				327.48	0.0753425
				327.48	0
				327.891	0
				327.891	0.0753425
				328.302	0.0753425
				328.302	0
				328.713	0
				328.713	0.0753425
				329.124	0.0753425
				329.124	0
				329.535	0
				329.535	0.0753425
				329.946	0.0753425
				329.946	0
				330.356	0
				330.356	0.0753425
				330.767	0.0753425
				330.767	0
				331.178	0
				331.178	0.0753425
				331.589	0.0753425
				331.589	0
				332	0
				332	0.0410959
				332.411	0.0410959
				332.411	0
				332.822	0
				332.822	0.0410959
				333.233	0.0410959
				333.233	0
				333.644	0
				333.644	0.0410959
				334.054	0.0410959
				334.054	0
				334.465	0
				334.465	0.0410959
				334.876	0.0410959
				334.876	0
				335.287	0
				335.287	0.0410959
				335.698	0.0410959
				335.698	0
				336.109	0
				336.109	0.0410959
				336.52	0.0410959
				336.52	0
				336.931	0
				336.931	0.0410959
				337.342	0.0410959
				337.342	0
				337.752	0
				337.752	0.0410959
				338.163	0.0410959
				338.163	0
				338.574	0
				338.574	0.0410959
				338.985	0.0410959
				338.985	0
				339.396	0
				339.396	0.0410959
				339.807	0.0410959
				339.807	0
				340.218	0
				340.218	0.0410959
				340.629	0.0410959
				340.629	0
				341.04	0
				341.04	0.0410959
				341.45	0.0410959
				341.45	0
				341.861	0
				341.861	0.0410959
				342.272	0.0410959
				342.272	0
				342.683	0
				342.683	0.0410959
				343.094	0.0410959
				343.094	0
				343.505	0
				343.505	0.0410959
				343.916	0.0410959
				343.916	0
				344.327	0
				344.327	0.0410959
				344.738	0.0410959
				344.738	0
				345.149	0
				345.149	0.0410959
				345.559	0.0410959
				345.559	0
				345.97	0
				345.97	0.0410959
				346.381	0.0410959
				346.381	0
				346.792	0
				346.792	0.0410959
				347.203	0.0410959
				347.203	0
				347.614	0
				347.614	0.0410959
				348.025	0.0410959
				348.025	0
				348.436	0
				348.436	0.0410959
				348.847	0.0410959
				348.847	0
				349.257	0
				349.257	0.0410959
				349.668	0.0410959
				349.668	0
				350.079	0
				350.079	0.0410959
				350.49	0.0410959
				350.49	0
				350.901	0
				350.901	0.0410959
				351.312	0.0410959
				351.312	0
				351.723	0
				351.723	0.0410959
				352.134	0.0410959
				352.134	0
				352.545	0
				352.545	0.0410959
				352.955	0.0410959
				352.955	0
				353.366	0
				353.366	0.0410959
				353.777	0.0410959
				353.777	0
				354.188	0
				354.188	0.0410959
				354.599	0.0410959
				354.599	0
				355.01	0
				355.01	0.0410959
				355.421	0.0410959
				355.421	0
				355.832	0
				355.832	0.0410959
				356.243	0.0410959
				356.243	0
				356.653	0
				356.653	0.0410959
				357.064	0.0410959
				357.064	0
				357.475	0
				357.475	0.0410959
				357.886	0.0410959
				357.886	0
				358.297	0
				358.297	0.0410959
				358.708	0.0410959
				358.708	0
				359.119	0
				359.119	0.0410959
				359.53	0.0410959
				359.53	0
				359.941	0
				359.941	0.0410959
				360.351	0.0410959
				360.351	0
				360.762	0
				360.762	0.0410959
				361.173	0.0410959
				361.173	0
				361.584	0
				361.584	0.0410959
				361.995	0.0410959
				361.995	0
				362.406	0
				362.406	0.0410959
				362.817	0.0410959
				362.817	0
				363.228	0
				363.228	0.0410959
				363.639	0.0410959
				363.639	0
				364.05	0
				364.05	0.0410959
				364.46	0.0410959
				364.46	0
				364.871	0
				364.871	0.0410959
				365.282	0.0410959
				365.282	0
				365.693	0
				365.693	0.0410959
				366.104	0.0410959
				366.104	0
				366.515	0
				366.515	0.0410959
				366.926	0.0410959
				366.926	0
				367.337	0
				367.337	0.0410959
				367.748	0.0410959
				367.748	0
				368.158	0
				368.158	0.0410959
				368.569	0.0410959
				368.569	0
				368.98	0
				368.98	0.0410959
				369.391	0.0410959
				369.391	0
				369.802	0
				369.802	0.0410959
				370.213	0.0410959
				370.213	0
				370.624	0
				370.624	0.0410959
				371.035	0.0410959
				371.035	0
				371.446	0
				371.446	0.0410959
				371.856	0.0410959
				371.856	0
				372.267	0
				372.267	0.0410959
				372.678	0.0410959
				372.678	0
				373.089	0
				373.089	0.0410959
				373.5	0.0410959
				373.5	0
				373.911	0
				373.911	0.0410959
				374.322	0.0410959
				374.322	0
				374.733	0
				374.733	0.0410959
				375.144	0.0410959
				375.144	0
				375.554	0
				375.554	0.0410959
				375.965	0.0410959
				375.965	0
				376.376	0
				376.376	0.0410959
				376.787	0.0410959
				376.787	0
				377.198	0
				377.198	0.0410959
				377.609	0.0410959
				377.609	0
				378.02	0
				378.02	0.0410959
				378.431	0.0410959
				378.431	0
				378.842	0
				378.842	0.0410959
				379.252	0.0410959
				379.252	0
				379.663	0
				379.663	0.0410959
				380.074	0.0410959
				380.074	0
				380.485	0
				380.485	0.0410959
				380.896	0.0410959
				380.896	0
				381.307	0
				381.307	0.0410959
				381.718	0.0410959
				381.718	0
				382.129	0
				382.129	0.0410959
				382.54	0.0410959
				382.54	0
				382.95	0
				382.95	0.0410959
				383.361	0.0410959
				383.361	0
				383.772	0
				383.772	0.0410959
				384.183	0.0410959
				384.183	0
				384.594	0
				384.594	0.0410959
				385.005	0.0410959
				385.005	0
				385.416	0
				385.416	0.0410959
				385.827	0.0410959
				385.827	0
				386.238	0
				386.238	0.0410959
				386.649	0.0410959
				386.649	0
				387.059	0
				387.059	0.0410959
				387.47	0.0410959
				387.47	0
				387.881	0
				387.881	0.0410959
				388.292	0.0410959
				388.292	0
				388.703	0
				388.703	0.0410959
				389.114	0.0410959
				389.114	0
				389.525	0
				389.525	0.0410959
				389.936	0.0410959
				389.936	0
				390.347	0
				390.347	0.0410959
				390.757	0.0410959
				390.757	0
				391.168	0
				391.168	0.0410959
				391.579	0.0410959
				391.579	0
				391.99	0
				391.99	0.0410959
				392.401	0.0410959
				392.401	0
				392.812	0
				392.812	0.0410959
				393.223	0.0410959
				393.223	0
				393.634	0
				393.634	0.0410959
				394.045	0.0410959
				394.045	0
				394.455	0
				394.455	0.0410959
				394.866	0.0410959
				394.866	0
				395.277	0
				395.277	0.0410959
				395.688	0.0410959
				395.688	0
				396.099	0
				396.099	0.0410959
				396.51	0.0410959
				396.51	0
				396.921	0
				396.921	0.0410959
				397.332	0.0410959
				397.332	0
				397.743	0
				397.743	0.0410959
				398.153	0.0410959
				398.153	0
				398.564	0
				398.564	0.0410959
				398.975	0.0410959
				398.975	0
				399.386	0
				399.386	0.0410959
				399.797	0.0410959
				399.797	0
				400.208	0
				400.208	0.0410959
				400.619	0.0410959
				400.619	0
				401.03	0
				401.03	0.0410959
				401.441	0.0410959
				401.441	0
				401.851	0
				401.851	0.0410959
				402.262	0.0410959
				402.262	0
				402.673	0
				402.673	0.0410959
				403.084	0.0410959
				403.084	0
				403.495	0
				403.495	0.0410959
				403.906	0.0410959
				403.906	0
				404.317	0
				404.317	0.0410959
				404.728	0.0410959
				404.728	0
				405.139	0
				405.139	0.0410959
				405.55	0.0410959
				405.55	0
				405.96	0
				405.96	0.0410959
				406.371	0.0410959
				406.371	0
				406.782	0
				406.782	0.0410959
				407.193	0.0410959
				407.193	0
				407.604	0
				407.604	0.0410959
				408.015	0.0410959
				408.015	0
				408.426	0
				408.426	0.0410959
				408.837	0.0410959
				408.837	0
				409.248	0
				409.248	0.0410959
				409.658	0.0410959
				409.658	0
				410.069	0
				410.069	0.0410959
				410.48	0.0410959
				410.48	0
[truncated: 2,040 more rows]
